# Supplementary material for: Association between air pollution and transplant outcomes in kidney transplant recipients: a systematic review and meta-analysis
Source: Clin Kidney J. 2025 Jul 12;18(8):sfaf222. doi: 10.1093/ckj/sfaf222 (PMC12451696; doi:10.1093/ckj/sfaf222)
Supplement: sfaf222_Supplemental_Files [file sfaf222_Supplemental_Files.zip]

Archive with 2 entries (2 files):
- 819 Supplementary Tables for the Revision.docx
- Supplementary Appendix (1).docx
